# Supplementary material for: Dispersal of Hyalomma rufipes by migratory birds in northeastern Spain: Implications for Crimean-Congo haemorrhagic fever surveillance
Source: One Health. 2026 Jun 10;23:101475. doi: 10.1016/j.onehlt.2026.101475 (PMC13333316; doi:10.1016/j.onehlt.2026.101475)
Supplement: Supplementary file 1 — Supplementary material. Summary of bird species captured by site and year and the number of birds infested with at least one tick. [file mmc1.xlsx]

## Sheet: Full2
Dispersal of Hyalomma rufipes by migratory birds in northeastern Spain: Implications for Crimean-Congo haemorrhagic fever surveillance
Authors: Laura Carrera-Faja, David Bru, Carla Guipponi, Karine Huber, Carles Durà, Joan Castany, Xavier Fernández Aguilar, Johan Espunyes, Laurence Vial, Oscar Cabezón
Supplementary Table. Summary of bird species captured by site and year and the number of birds infested with at least one tick.							Columbretes Islands Integral Reserve					Aiguamolls de l'Empordà Wetland					Prat de Cabanes - Torreblanca Wetland					Marjal d'Almenara Wetland
Species	Order	Migration Distance	Wintering Region	Foraging Behavior	Winter Habitat	Type of Migration	2022	2023	2024	Total	Infested	2022	2023	2024	Total	Infested	2022	2023	2024	Total	Infested	2022	2023	2024	Total	Infested
Acrocephalus agricola	Passeriformes	Long	Sub-Saharan Africa	Shrubs and Trees	Wetlands	Trans-Saharan	0	0	0	0	0	0	0	0	0	0	0	0	0	0	0	0	1	0	1	0
Acrocephalus melanopogon	Passeriformes	Short/Resident	Southern Europe	Shrubs and Trees	Wetlands	Resident	0	0	0	0	0	25	90	86	201	0	12	8	20	40	0	10	11	10	31	0
Actitis hypoleucos	Passeriformes	Long	Sub-Saharan Africa	Ground	Wetlands	Trans-Saharan	0	0	0	0	0	1	2	2	5	0	0	0	0	0	0	0	0	0	0	0
Aegithalos caudatus	Passeriformes	Short/Resident	Southern Europe	Shrubs and Trees	Forests and Shrubs	Resident	0	0	0	0	0	27	26	21	74	0	0	0	0	0	0	0	0	0	0	0
Alcedo atthis	Coraciiformes	Medium	Southern Europe	Aerial	Wetlands	Partial Migrant	0	0	0	0	0	11	26	15	52	0	0	0	0	0	0	0	9	1	10	0
Anthus campestris	Passeriformes	Long	Sub-Saharan Africa	Ground	Open Habitats	Trans-Saharan	0	1	0	1	0	0	0	0	0	0	0	0	0	0	0	0	0	0	0	0
Anthus pratensis	Passeriformes	Medium	Southern Europe	Ground	Open Habitats	Pre-Saharan	0	4	0	4	0	0	0	0	0	0	1	0	1	2	0	0	0	0	0	0
Anthus spinoletta	Passeriformes	Medium	Southern Europe	Ground	Wetlands	Pre-Saharan	0	0	0	0	0	0	0	0	0	0	1	0	0	1	0	0	0	0	0	0
Asio flammeus	Strigiformes	Medium	Southern Europe	Ground	Open Habitats	Partial Migrant	0	0	0	0	0	1	2	1	4	0	0	0	0	0	0	0	0	0	0	0
Asio otus	Strigiformes	Short/Resident	Southern Europe	Ground	Forests and Shrubs	Resident	0	0	0	0	0	1	1	3	5	0	0	0	0	0	0	0	0	0	0	0
Calandrella brachydactyla	Passeriformes	Long	Sub-Saharan Africa	Ground	Open Habitats	Trans-Saharan	1	0	0	1	0	0	0	0	0	0	0	0	0	0	0	0	0	0	0	0
Caprimulgus europaeus	Caprimulgiformes	Long	Sub-Saharan Africa	Aerial	Open Habitats	Trans-Saharan	0	1	1	2	0	2	8	2	12	0	0	0	0	0	0	0	0	0	0	0
Caprimulgus ruficollis	Caprimulgiformes	Medium	North Africa	Aerial	Open Habitats	Pre-Saharan	1	0	0	1	0	0	0	0	0	0	0	0	0	0	0	0	0	0	0	0
Carduelis carduelis	Passeriformes	Short/Resident	Southern Europe	Shrubs and Trees	Open Habitats	Resident	0	0	0	0	0	54	70	58	182	0	0	0	0	0	0	1	3	1	5	0
Certhia brachydactyla	Passeriformes	Short/Resident	Southern Europe	Shrubs and Trees	Forests and Shrubs	Resident	0	0	0	0	0	5	2	5	12	0	0	0	0	0	0	0	0	0	0	0
Charadrius dubius	Passeriformes	Medium	Southern Europe	Ground	Wetlands	Pre-Saharan	0	0	0	0	0	0	0	0	0	0	0	0	0	0	0	0	0	1	1	0
Chloris chloris	Passeriformes	Short/Resident	Southern Europe	Shrubs and Trees	Open Habitats	Resident	0	1	0	1	0	24	21	8	53	0	0	0	0	0	0	0	0	3	3	0
Cisticola juncidis	Passeriformes	Short/Resident	Southern Europe	Shrubs and Trees	Wetlands	Resident	0	0	0	0	0	12	21	11	44	0	1	0	1	2	0	0	2	15	17	0
Cuculus canorus	Cuculiformes	Long	Sub-Saharan Africa	Shrubs and Trees	Forests and Shrubs	Trans-Saharan	0	0	0	0	0	2	1	1	4	0	0	0	0	0	0	0	0	0	0	0
Emberiza calandra	Passeriformes	Short/Resident	Southern Europe	Ground	Open Habitats	Resident	0	15	0	15	0	0	0	0	0	0	0	0	0	0	0	0	0	0	0	0
Emberiza hortulana	Passeriformes	Long	Sub-Saharan Africa	Ground	Open Habitats	Trans-Saharan	1	0	1	2	0	0	0	0	0	0	0	0	0	0	0	0	0	0	0	0
Emberiza leucocephalos	Passeriformes	Medium	Southern Europe	Ground	Open Habitats	Pre-Saharan	0	1	0	1	0	0	0	0	0	0	0	0	0	0	0	0	0	0	0	0
Falco tinnunculus	Falconiformes	Short/Resident	Southern Europe	Aerial	Open Habitats	Resident	1	0	0	1	0	0	0	0	0	0	0	0	0	0	0	0	0	0	0	0
Ficedula hypoleuca	Passeriformes	Long	Sub-Saharan Africa	Shrubs and Trees	Forests and Shrubs	Trans-Saharan	30	15	0	45	0	34	81	90	205	0	0	0	0	0	0	1	0	1	2	0
Fringilla coelebs	Passeriformes	Medium	Southern Europe	Ground	Forests and Shrubs	Partial Migrant	0	0	0	0	0	10	14	8	32	0	0	0	0	0	0	0	1	0	1	0
Gallinago gallinago	Charadriiformes	Medium	Southern Europe	Ground	Wetlands	Pre-Saharan	0	0	0	0	0	0	0	0	0	0	0	0	0	0	0	0	1	0	1	0
Gallinula chloropus	Gruiformes	Medium	Southern Europe	Ground	Wetlands	Pre-Saharan	0	0	0	0	0	0	0	0	0	0	0	0	0	0	0	5	2	0	7	0
Garrulus glandarius	Passeriformes	Short/Resident	Southern Europe	Ground	Forests and Shrubs	Resident	0	0	0	0	0	1	1	2	4	0	0	0	0	0	0	0	0	0	0	0
Glareola pratincola	Charadriiformes	Long	Sub-Saharan Africa	Ground	Wetlands	Trans-Saharan	0	0	0	0	0	0	0	0	0	0	1	0	0	1	0	0	0	0	0	0
Hippolais icterina	Passeriformes	Long	Sub-Saharan Africa	Shrubs and Trees	Forests and Shrubs	Trans-Saharan	0	0	0	0	0	1	4	1	6	0	0	0	0	0	0	0	0	0	0	0
Hippolais polyglotta	Passeriformes	Long	Sub-Saharan Africa	Shrubs and Trees	Forests and Shrubs	Trans-Saharan	11	16	152	179	0	11	20	19	50	0	0	0	0	0	0	0	0	0	0	0
Hirundo rustica	Passeriformes	Long	Sub-Saharan Africa	Aerial	Open Habitats	Trans-Saharan	2	1	4	7	0	400	220	432	1052	0	3	0	0	3	0	0	0	0	0	0
Ixobrychus minutus	Pelecaniformes	Long	Sub-Saharan Africa	Shrubs and Trees	Wetlands	Trans-Saharan	0	0	0	0	0	8	2	11	21	0	0	0	0	0	0	0	0	1	1	0
Jynx torquilla	Piciformes	Long	Sub-Saharan Africa	Ground	Open Habitats	Trans-Saharan	0	1	0	1	0	2	4	7	13	0	0	0	0	0	0	0	0	0	0	0
Linaria cannabina	Passeriformes	Medium	Southern Europe	Shrubs and Trees	Open Habitats	Partial Migrant	1	0	2	3	0	0	0	0	0	0	0	0	0	0	0	0	0	0	0	0
Locustella luscinioides	Passeriformes	Long	Sub-Saharan Africa	Shrubs and Trees	Wetlands	Trans-Saharan	0	0	0	0	0	1	1	2	4	0	0	1	0	1	0	2	0	2	4	0
Locustella naevia	Passeriformes	Long	Sub-Saharan Africa	Shrubs and Trees	Wetlands	Trans-Saharan	0	0	7	7	0	1	9	6	16	0	0	0	0	0	0	0	1	1	2	0
Motacilla alba	Passeriformes	Medium	Southern Europe	Ground	Open Habitats	Pre-Saharan	1	0	0	1	0	0	0	0	0	0	9	0	13	22	0	0	1	0	1	0
Muscicapa striata	Passeriformes	Long	Sub-Saharan Africa	Aerial	Forests and Shrubs	Trans-Saharan	13	14	29	56	0	3	8	8	19	0	0	0	0	0	0	0	0	0	0	0
Oenanthe hispanica	Passeriformes	Long	Sub-Saharan Africa	Ground	Open Habitats	Trans-Saharan	0	0	1	1	0	0	0	0	0	0	0	0	0	0	0	0	0	0	0	0
Oenanthe oenanthe	Passeriformes	Long	Sub-Saharan Africa	Ground	Open Habitats	Trans-Saharan	2	4	2	8	0	0	0	0	0	0	0	0	0	0	0	0	0	0	0	0
Oriolus oriolus	Passeriformes	Long	Sub-Saharan Africa	Shrubs and Trees	Forests and Shrubs	Trans-Saharan	0	0	0	0	0	4	2	1	7	0	0	0	0	0	0	0	0	0	0	0
Otus scops	Strigiformes	Long	Sub-Saharan Africa	Shrubs and Trees	Forests and Shrubs	Trans-Saharan	0	0	0	0	0	14	23	8	45	0	0	0	0	0	0	0	0	0	0	0
Parus caeruleus	Passeriformes	Short/Resident	Southern Europe	Shrubs and Trees	Forests and Shrubs	Resident	0	0	0	0	0	29	18	15	62	0	0	0	0	0	0	0	0	0	0	0
Parus major	Passeriformes	Short/Resident	Southern Europe	Shrubs and Trees	Forests and Shrubs	Resident	0	0	0	0	0	19	21	25	65	0	0	0	0	0	0	0	1	0	1	0
Passer domesticus	Passeriformes	Short/Resident	Southern Europe	Ground	Open Habitats	Resident	0	0	2	2	0	17	3	11	31	0	0	0	0	0	0	0	0	0	0	0
Passer montanus	Passeriformes	Short/Resident	Southern Europe	Ground	Open Habitats	Resident	0	0	0	0	0	2	3	2	7	0	0	0	0	0	0	4	3	2	9	0
Phoenicurus ochruros	Passeriformes	Medium	Southern Europe	Shrubs and Trees	Open Habitats	Pre-Saharan	2	2	2	6	0	0	0	0	0	0	0	0	0	0	0	0	0	0	0	0
Phylloscopus bonelli	Passeriformes	Long	Sub-Saharan Africa	Shrubs and Trees	Forests and Shrubs	Trans-Saharan	18	32	19	69	0	1	2	2	5	0	0	0	0	0	0	2	0	0	2	0
Phylloscopus ibericus	Passeriformes	Medium	North Africa	Shrubs and Trees	Forests and Shrubs	Pre-Saharan	8	3	3	14	0	0	0	0	0	0	0	0	0	0	0	0	0	0	0	0
Phylloscopus sibilatrix	Passeriformes	Long	Sub-Saharan Africa	Shrubs and Trees	Forests and Shrubs	Trans-Saharan	10	3	3	16	0	5	3	2	10	0	0	0	0	0	0	0	0	0	0	0
Regulus ignicapilla	Passeriformes	Short/Resident	Southern Europe	Shrubs and Trees	Forests and Shrubs	Resident	0	0	1	1	0	0	0	0	0	0	0	0	0	0	0	0	0	0	0	0
Remiz pendulinus	Passeriformes	Medium	Southern Europe	Shrubs and Trees	Wetlands	Pre-Saharan	0	0	0	0	0	0	0	0	0	0	0	0	0	0	0	2	3	4	9	0
Riparia riparia	Passeriformes	Long	Sub-Saharan Africa	Aerial	Wetlands	Trans-Saharan	0	0	0	0	0	69	41	113	223	0	0	0	0	0	0	0	0	0	0	0
Saxicola rubetra	Passeriformes	Long	Sub-Saharan Africa	Ground	Open Habitats	Trans-Saharan	2	3	5	10	0	4	9	3	16	0	0	0	0	0	0	0	0	1	1	0
Saxicola torquatus	Passeriformes	Medium	Southern Europe	Ground	Open Habitats	Partial Migrant	1	0	0	1	0	10	9	5	24	0	0	0	0	0	0	0	0	1	1	0
Serinus serinus	Passeriformes	Medium	Southern Europe	Shrubs and Trees	Open Habitats	Partial Migrant	2	1	0	3	0	30	43	40	113	0	0	0	0	0	0	1	4	1	6	0
Streptopelia turtur	Columbiformes	Long	Sub-Saharan Africa	Ground	Open Habitats	Trans-Saharan	4	8	13	25	0	0	0	0	0	0	0	0	0	0	0	0	0	0	0	0
Sturnus vulgaris	Passeriformes	Medium	Southern Europe	Ground	Open Habitats	Pre-Saharan	0	0	0	0	0	3	11	5	19	0	0	0	0	0	0	0	0	0	0	0
Sylvia borin	Passeriformes	Long	Sub-Saharan Africa	Shrubs and Trees	Forests and Shrubs	Trans-Saharan	3	12	47	62	0	4	17	7	28	0	0	0	0	0	0	0	0	0	0	0
Sylvia cantillans	Passeriformes	Long	Sub-Saharan Africa	Shrubs and Trees	Forests and Shrubs	Trans-Saharan	47	37	123	207	0	17	28	13	58	0	0	0	0	0	0	0	0	0	0	0
Sylvia hortensis	Passeriformes	Long	Sub-Saharan Africa	Shrubs and Trees	Forests and Shrubs	Trans-Saharan	0	1	3	4	0	0	0	0	0	0	0	0	0	0	0	0	0	0	0	0
Sylvia melanocephala	Passeriformes	Short/Resident	Southern Europe	Shrubs and Trees	Forests and Shrubs	Resident	6	8	1	15	0	28	31	31	90	0	0	0	0	0	0	0	0	2	2	0
Sylvia subalpina	Passeriformes	Long	Sub-Saharan Africa	Shrubs and Trees	Forests and Shrubs	Trans-Saharan	0	0	3	3	0	0	0	0	0	0	0	0	0	0	0	0	0	0	0	0
Upupa epops	Coraciiformes	Long	Sub-Saharan Africa	Ground	Open Habitats	Trans-Saharan	1	3	1	5	0	6	8	8	22	0	1	0	0	1	0	0	1	3	4	0
Anthus trivialis	Passeriformes	Long	Sub-Saharan Africa	Ground	Open Habitats	Trans-Saharan	6	2	9	17	1	0	0	0	0	0	0	0	0	0	0	0	0	0	0	0
Turdus merula	Passeriformes	Medium	Southern Europe	Ground	Forests and Shrubs	Partial Migrant	0	0	0	0	0	22	20	25	67	1	0	0	0	0	0	0	0	0	0	0
Luscinia svecica	Passeriformes	Medium	North Africa	Ground	Wetlands	Pre-Saharan	0	0	2	2	1	13	33	16	62	0	1	0	0	1	0	0	7	6	13	0
Acrocephalus schoenobaenus	Passeriformes	Long	Sub-Saharan Africa	Shrubs and Trees	Wetlands	Trans-Saharan	0	4	3	7	0	67	86	69	222	1	2	3	1	6	0	0	2	3	5	0
Emberiza schoeniclus	Passeriformes	Medium	North Africa	Ground	Wetlands	Pre-Saharan	0	0	0	0	0	67	124	49	240	1	2	0	0	2	0	0	0	2	2	0
Cettia cetti	Passeriformes	Short/Resident	Southern Europe	Shrubs and Trees	Wetlands	Resident	0	0	0	0	0	65	80	65	210	1	9	0	0	9	0	15	12	5	32	0
Sylvia atricapilla	Passeriformes	Medium	North Africa	Shrubs and Trees	Forests and Shrubs	Pre-Saharan	33	45	14	92	0	228	257	250	735	1	0	0	0	0	0	1	0	1	2	0
Phylloscopus collybita	Passeriformes	Medium	North Africa	Shrubs and Trees	Forests and Shrubs	Pre-Saharan	76	70	96	242	0	277	361	280	918	1	14	0	0	14	0	7	18	15	40	0
Phylloscopus trochilus	Passeriformes	Long	Sub-Saharan Africa	Shrubs and Trees	Forests and Shrubs	Trans-Saharan	239	483	443	1165	0	74	66	90	230	1	3	0	1	4	0	9	4	1	14	0
Prunella modularis	Passeriformes	Medium	Southern Europe	Ground	Forests and Shrubs	Pre-Saharan	0	0	0	0	0	7	13	4	24	2	0	0	0	0	0	0	0	0	0	0
Lanius senator	Passeriformes	Long	Sub-Saharan Africa	Shrubs and Trees	Open Habitats	Trans-Saharan	25	8	22	55	2	1	4	2	7	0	0	0	0	0	0	1	0	0	1	0
Turdus philomelos	Passeriformes	Medium	Southern Europe	Ground	Forests and Shrubs	Pre-Saharan	0	3	0	3	0	18	15	29	63	1	0	0	0	0	0	0	1	0	1	0
Luscinia megarhynchos	Passeriformes	Long	Sub-Saharan Africa	Shrubs and Trees	Forests and Shrubs	Trans-Saharan	18	53	97	168	0	86	102	89	277	2	0	0	0	0	0	0	0	0	0	0
Acrocephalus arundinaceus	Passeriformes	Long	Sub-Saharan Africa	Shrubs and Trees	Wetlands	Trans-Saharan	0	0	0	0	0	122	201	99	422	2	2	4	6	12	2	9	9	6	24	0
Motacilla flava	Passeriformes	Long	Sub-Saharan Africa	Ground	Open Habitats	Trans-Saharan	15	10	4	29	0	10	13	11	34	0	62	40	18	120	5	0	2	0	2	0
Sylvia communis	Passeriformes	Long	Sub-Saharan Africa	Shrubs and Trees	Forests and Shrubs	Trans-Saharan	50	94	85	229	4	7	11	7	25	0	0	0	0	0	1	1	0	2	3	0
Phoenicurus phoenicurus	Passeriformes	Long	Sub-Saharan Africa	Shrubs and Trees	Forests and Shrubs	Trans-Saharan	53	120	111	284	4	13	29	17	59	1	0	0	0	0	1	0	0	0	0	0
Erithacus rubecula	Passeriformes	Medium	Southern Europe	Shrubs and Trees	Forests and Shrubs	Pre-Saharan	31	65	18	114	0	237	118	126	481	7	1	0	0	1	0	3	3	0	6	0
Acrocephalus scirpaceus	Passeriformes	Long	Sub-Saharan Africa	Shrubs and Trees	Wetlands	Trans-Saharan	2	7	31	40	0	612	1975	1006	3593	27	2	22	20	44	1	37	42	48	128	2
